# Supplementary material for: Endovascular treatment of acute ischemic stroke with a fully radiopaque retriever: A randomized controlled trial
Source: Front Neurol. 2022 Dec 14;13:962987. doi: 10.3389/fneur.2022.962987 (PMC9796564; doi:10.3389/fneur.2022.962987)
Supplement: Supplementary file 1 [file Data_Sheet_1.zip]

Archive with 13 entries (13 files):
- 01 │ñ║ú .pdf
- 02 ╓ú┤≤╥╗.pdf
- 03 │ú╓▌╩╨╥╗.pdf
- 04 ╞δ┬│╥╜╘║.pdf
- 06 ╢1⁄2╖╜.pdf
- 07 ║■▒▒╚2╘║.pdf
- 08 ╒π╚╦├±.pdf
- 09 ╝├─■╩╨╥╗.pdf
- 11 ╒─╓▌╩╨╥╜.pdf
- 12 ╣─┬Ñ.pdf
- 13 ╟α┤≤╥╜.pdf
- 14 ┴─│╟.pdf
- 15 ╫═▓⌐.pdf
