# Supplementary material for: Endovascular treatment of acute ischemic stroke with a fully radiopaque retriever: A randomized controlled trial
Source: Front Neurol. 2022 Dec 14;13:962987. doi: 10.3389/fneur.2022.962987 (PMC9796564; doi:10.3389/fneur.2022.962987)
Supplement: Supplementary file 2 [file Data_Sheet_2.zip]

Archive with 8 entries (8 files):
- 17 ╠╞╢╝╥╜╘║.pdf
- 18 ║╝╓▌╩╨╥╗ .pdf
- 19 ╔╜╬≈╨─╤¬╣▄.pdf
- 20 ╓╨╔╜╬σ╘║ .pdf
- 21 ─╧╤⌠╢■.pdf
- 22 └÷╦«.pdf
- 23 ─╧▓2╢■.pdf
- 16 ─╧╖╜╥╜╘║.pdf
